# Supplementary material for: pelo Is Required for High Efficiency Viral Replication
Source: PLoS Pathog. 2014 Apr 10;10(4):e1004034. doi: 10.1371/journal.ppat.1004034 (PMC3983054; doi:10.1371/journal.ppat.1004034)
Supplement: Table S1 — Peptides identified in mass spectrometry. (XLSX) [file ppat.1004034.s011.xlsx]

## Sheet: Sheet1
Table S1. Peptides identified in mass spectrometry.
Protein	Sequence	Modifications	Cleavages	dMass	Prec MW	Prec m/z	Theor MW	Theor m/z	Theor z	Confidence	Location
DCV-1	FSPELQR			0.000285701	875.451	438.733	875.45	438.732	2	99	ORF1 1665-1671
	ILTYEEAIR			-0.00123607	1106.6	554.305	1106.6	554.306	2	99	ORF1 1327-1335
	FLEEYAIR			0.0119398	1039.55	520.78	1039.53	520.774	2	96.87	ORF1 668-675
	VGQAVNSSIIPSR			-1.04323e-05	1326.73	664.37	1326.73	664.37	2	99	ORF1 1241-1253
	KLEDIFFLKR		missed K-L@1; missed K-R@9	0.000546021	1307.76	436.928	1307.76	436.927	3	99	ORF1 1652-1661
	DVEQLIEDCASGK	Carbamidomethyl(C)@9		-0.00114628	1462.66	732.337	1462.66	732.338	2	99	ORF1 1389-1401
	VFSAGPQHFVVAFR			0.00146784	1560.82	521.281	1560.82	521.281	3	99	ORF1 1428-1441
	EVVYHGKEEYDKLR		missed K-E@7; missed K-L@12	0.00286693	1763.89	441.979	1763.88	441.978	4	99	ORF1 1708-1721
	VHNPLLSGLKK		missed K-K@10	-0.000499281	1204.73	402.584	1204.73	402.584	3	99	ORF1 1277-1287
	ISNVIFVDTLKDER		missed K-D@11	0.000354444	1647.88	550.302	1647.88	550.302	3	99	ORF1 1402-1415
	KLEDIFFLK		missed K-L@1	-0.000300587	1151.66	576.837	1151.66	576.837	2	99	ORF1 1652-1660
	IEIFHPEDGFEYPEESYIQR			-0.00067726	2497.14	833.388	2497.14	833.389	3	99	ORF1 1119-1138
	VYNWLNAVRPCDK	Carbamidomethyl(C)@11		-0.000135433	1633.8	545.608	1633.8	545.608	3	99	ORF1 1105-1117
	TTSPGFPYAQMK			0.000614905	1326.63	664.322	1326.63	664.321	2	99	ORF1 1349-1360
	ISNEVAVGTNVYSSDWER			0.000741126	2024.95	1013.48	2024.94	1013.48	2	99	ORF1 1456-1473
DCV-3	QYLELDQR			-0.0010793	1063.53	532.772	1063.53	532.772	2	99	ORF1 370-377
	FLEEYAIR			0.00047558	1039.53	520.774	1039.53	520.774	2	99	ORF1 668-675
	QVETEFWDGYKGQK		missed K-G@11	0.00415287	1713.8	572.275	1713.8	572.274	3	99	ORF1 486-499
	TAANPEIFEVIR			-0.000834962	1358.72	680.367	1358.72	680.367	2	99	ORF1 514-525
	IVIYDDAFQK			0.000993106	1210.62	606.319	1210.62	606.319	2	99	ORF1 500-509
	FKSEPLLSK		missed K-S@2	-0.00225689	1047.59	524.804	1047.6	524.805	2	99	ORF1 400-408
	AIDLSVYEFQK			-0.00233971	1311.67	656.842	1311.67	656.843	2	99	ORF1 614-624
	QLYEYVSCSPVK	Carbamidomethyl(C)@8		-0.00169496	1471.7	736.857	1471.7	736.858	2	99	ORF1 423-434
	KEYGIETEKGNSGK		missed K-E@1; missed K-G@9	0.00306388	1538.76	513.928	1538.76	513.927	3	99	ORF1 586-599
	TYLKLDK		missed K-L@4	-0.000451662	879.506	440.76	879.507	440.761	2	99	ORF1 600-606
	EMSALVHTTLLPAK			0.00137039	1509.82	755.919	1509.82	755.919	2	99	ORF1 409-422
	LDRIPK		missed R-I@3	-0.00250078	740.452	371.233	740.454	371.235	2	99	ORF1 311-316
	KIPGKQDWDSYITR		missed K-I@1; missed K-Q@5	0.00495098	1705.88	569.635	1705.88	569.634	3	99	ORF1 297-310
	DDFHHQVYGR			0.00142744	1272.56	425.196	1272.56	425.195	3	99	ORF1 476-485
	IVIYDDAFQKK		missed K-K@10	0.00201571	1338.72	447.247	1338.72	447.247	3	99	ORF1 500-510
	QDWDSYITR			-0.000855907	1182.53	592.272	1182.53	592.273	2	99	ORF1 302-310
DCV-4	LALSAQNEIETK			-0.00329403	1315.7	658.855	1315.7	658.856	2	99	ORF2 370-381
	MANFDGADTSHK			0.00359435	1292.55	431.857	1292.55	431.856	3	99	ORF2 358-369
	VIVDLR			-0.00266701	713.441	357.728	713.444	357.729	2	99	ORF2 501-506
	QREEEYDNNIPQTISNR		missed R-E@2	0.00293618	2104.98	702.667	2104.98	702.666	3	99	ORF2 607-623
	MLGFSKPTVQGLPCESK	Carbamidomethyl(C)@14		0.00240014	1877.94	626.987	1877.94	626.987	3	99	ORF2 335-351
	ESGTISSGIGQVSEGLSTMSK			-0.00123186	2053.98	1028	2053.98	1028	2	99	ORF2 291-311
	IKPYSSTILDRFR		missed R-F@11	-0.00486402	1594.88	532.633	1594.88	532.635	3	99	ORF2 429-441
	QREEEYDNNIPQTISNR	Gln->pyro-Glu@N-term	missed R-E@2	0.00600706	2087.96	1044.99	2087.95	1044.98	2	99	ORF2 607-623
	MANFDGADTSHK			-0.00077917	1292.54	647.28	1292.55	647.28	2	99	ORF2 358-369
	IKPYSSTILDR			0.000303824	1291.71	431.579	1291.71	431.578	3	99	ORF2 429-439
	KQREEEYDNNIPQTISNR		missed K-Q@1; missed R-E@3	0.00600101	2233.08	559.277	2233.07	559.275	4	99	ORF2 606-623
	MANFDGADTSHK	Oxidation(M)@1		-0.0009724	1308.54	655.277	1308.54	655.278	2	99	ORF2 358-369
	MANFDGADTSHKLALSAQNEIETK		missed K-L@12	0.00467377	2590.24	648.567	2590.23	648.566	4	99	ORF2 358-381
	MANFDGADTSHK	Oxidation(M)@1		-0.000929889	1308.54	437.187	1308.54	437.187	3	99	ORF2 358-369
	KQREEEYDNNIPQTISNR	Deamidated(N)@10	missed K-Q@1; missed R-E@3	0.0205257	2234.08	559.527	2234.06	559.521	4	99	ORF2 606-623
	MLGFSKPTVQGLPCESK	Oxidation(M)@1; Carbamidomethyl(C)@14		0.00997336	1893.94	632.322	1893.93	632.318	3	99	ORF2 335-351
	IKPYSSTILDR			-0.000622662	1291.71	646.864	1291.71	646.864	2	99	ORF2 429-439
	EEEYDNNIPQTISNR			0.00428432	1820.82	911.418	1820.82	911.416	2	99	ORF2 609-623
	ESGTISSGIGQVSEGLSTMSK	Oxidation(M)@19		0.00043292	2069.98	1036	2069.98	1036	2	99	ORF2 291-311
	QREEEYDNNIPQTISNR		missed R-E@2	0.000336528	2104.98	1053.5	2104.98	1053.5	2	99	ORF2 607-623
	KQREEEYDNNIPQTISNR		missed K-Q@1; missed R-E@3	0.00550604	2233.08	745.367	2233.07	745.365	3	99	ORF2 606-623
	IKPYSSTILDRFR		missed R-F@11	0.00201308	1594.88	399.728	1594.88	399.728	4	99	ORF2 429-439
	MLGFSKPTVQGLPCESK	Carbamidomethyl(C)@14		-0.00224267	1877.94	939.975	1877.94	939.976	2	99	ORF2 335-351
DCV-5	VSLVNSTLQGR			-0.000900516	1172.65	587.332	1172.65	587.333	2	99	ORF2 147-157
	VQVNSQPFQQGR			-0.00136462	1386.7	694.357	1386.7	694.357	2	99	ORF2 120-131
	MSDGKFTEKDLR		missed K-F@5; missed K-D@9	0.00120958	1425.69	476.238	1425.69	476.238	3	99	ORF2 252-263
	GTESPITINSVLR			-0.00170508	1385.75	693.882	1385.75	693.883	2	99	ORF2 838-850
	LMLQYYPYAQYMPNR			0.000436871	1949.92	975.966	1949.92	975.966	2	99	ORF2 132-146
	FTEKDLR		missed K-D@4	-0.000323786	907.476	454.745	907.476	454.745	2	99	ORF2 257-263
	VSLVNSTLQGR	Deamidated(N)@5		-0.000663251	1173.63	587.825	1173.64	587.825	2	99	ORF2 147-157
	FKLQAVR		missed K-L@2	-0.00106738	860.522	431.268	860.523	431.269	2	99	ORF2 743-749
	MANFDGADTSHK			0.00253919	1292.55	431.857	1292.55	431.856	3	99	ORF2 358-369
	IDSNWSPEAHCIGEK	Carbamidomethyl(C)@11		0.00851772	1741.78	581.601	1741.77	581.598	3	99	ORF2 663-677
	MSDGKFTEKDLR	Oxidation(M)@1	missed K-F@5; missed K-D@9	0.00262122	1441.69	481.57	1441.69	481.57	3	99	ORF2 252-263
	DLRDIWTSK		missed R-D@3	-0.00180839	1132.59	567.3	1132.59	567.301	2	99	ORF2 261-269
	MSDGKFTEK		missed K-F@5	-0.00102189	1041.48	521.747	1041.48	521.747	2	99	ORF2 252-260
	VIVDLR			-0.000906705	713.443	357.729	713.444	357.729	2	83.17	ORF2 501-506
	IKPYSSTILDRFR		missed R-F@11	0.00185234	1594.89	532.636	1594.88	532.635	3	99	ORF2 429-441
	QREEEYDNNIPQTISNR		missed R-E@2	0.0114084	2104.99	702.67	2104.98	702.666	3	99	ORF2 607-623
	IKPYSSTILDR			0.00110286	1291.71	431.579	1291.71	431.578	3	99	ORF2 429-439
	GTESPITINSVLR	Deamidated(N)@9		-0.000182376	1386.74	694.375	1386.74	694.375	2	99	ORF2 838-850
	LRGFVGLR		missed R-G@2	-0.00111605	916.559	459.287	916.561	459.288	2	99	ORF2 106-113
	KQREEEYDNNIPQTISNR		missed K-Q@1; missed R-E@3	0.00872002	2233.08	559.278	2233.07	559.275	4	99	ORF2 606-623
	ANFQTNNNNIENEDR			-0.000978939	1791.78	896.895	1791.78	896.896	2	99	ORF2 1-15
	ANFQTNNNNIENEDRK		missed R-K@15	0.010576	1919.88	640.968	1919.87	640.965	3	99	ORF2 1-16
	QREEEYDNNIPQTISNR	Gln->pyro-Glu@N-term	missed R-E@2	-0.00181087	2087.95	1044.98	2087.95	1044.98	2	99	ORF2 607-623
DCV-6	GTESPITINSVLR			-0.0013382	1385.75	693.882	1385.75	693.883	2	99	ORF2 838-850
	IDSNWSPEAHCIGEK	Carbamidomethyl(C)@11		0.0054631	1741.78	581.6	1741.77	581.598	3	99	ORF2 663-677
	FKLQAVR		missed K-L@2	-0.000869748	860.522	431.269	860.523	431.269	2	99	ORF2 743-749
	NDAQHGVHPMTIDTHK			0.0022632	1799.84	600.954	1799.84	600.953	3	99	ORF2 647-662
	VSLVNSTLQGR			7.31708e-05	1172.65	587.333	1172.65	587.333	2	99	ORF2 147-157
	MANFDGADTSHK			0.00164036	1292.55	431.856	1292.55	431.856	3	99	ORF2 358-369
	GTESPITINSVLR	Deamidated(N)@9		-0.00196477	1386.73	694.374	1386.74	694.375	2	99	ORF2 838-850
	LALSAQNEIETK			0.00178474	1315.7	658.857	1315.7	658.856	2	99	ORF2 370-381
	NDAQHGVHPMTIDTHK	Oxidation(M)@10		0.00536529	1815.84	606.287	1815.83	606.285	3	99	ORF2 647-662
	VQVNSQPFQQGR			-7.74839e-05	1386.7	694.357	1386.7	694.357	2	99	ORF2 120-131
	IDSNWSPEAHCIGEK	Carbamidomethyl(C)@11		0.00696793	1741.78	871.897	1741.77	871.894	2	99	ORF2 663-677
	QREEEYDNNIPQTISNR		missed R-E@2	0.00608894	2104.98	702.668	2104.98	702.666	3	99	ORF2 607-623
	IKPYSSTILDR			0.00321012	1291.72	431.58	1291.71	431.578	3	99	ORF2 429-439
	KQREEEYDNNIPQTISNR		missed K-Q@1; missed R-E@3	0.00792931	2233.08	559.277	2233.07	559.275	4	99	ORF2 606-623
DCV-7	IDSNWSPEAHCIGEK	Carbamidomethyl(C)@11		0.00502704	1741.78	581.6	1741.77	581.598	3	99	ORF2 663-677
	FKLQAVR		missed K-L@2	-0.000661803	860.523	431.269	860.523	431.269	2	99	ORF2 743-749
	NDAQHGVHPMTIDTHK			0.00583297	1799.84	600.955	1799.84	600.953	3	99	ORF2 647-662
	NDAQHGVHPMTIDTHK	Oxidation(M)@10		0.00427306	1815.84	606.286	1815.83	606.285	3	99	ORF2 647-662
	NDAQHGVHPMTIDTHK	Deamidated(N)@1		0.00857322	1800.83	601.284	1800.82	601.281	3	99	ORF2 647-662
	GTESPITINSVLR			0.00214799	1385.75	693.884	1385.75	693.883	2	99	ORF2 838-850

## Sheet: Sheet2
2	57.91	57.91	32.19	27.52	26.97	ORF2	ORF2			0	99	IDSNWSPEAHCIGEK	Carbamidomethyl(C)@11		0.00696793	1741.78	871.897	1741.77	871.894	2	23	1.1.1.1557.20	1	16.2996	187595	16.3056
2	57.91	57.91	32.19	27.52	26.97	ORF2	ORF2			0	99	QREEEYDNNIPQTISNR		missed R-E@2	0.00608894	2104.98	702.668	2104.98	702.666	3	14	1.1.1.1527.19	1	15.5597	143871	15.5665
2	57.91	57.91	32.19	27.52	26.97	ORF2	ORF2			0	99	IKPYSSTILDR			0.00321012	1291.72	431.58	1291.71	431.578	3	14	1.1.1.1548.5	1	16.0685	113193	16.1598
2	57.91	57.91	32.19	27.52	26.97	ORF2	ORF2			2	99	KQREEEYDNNIPQTISNR		missed K-Q@1; missed R-E@3	0.00792931	2233.08	559.277	2233.07	559.275	4	12	1.1.1.1483.14	1	14.4891	100431	14.4277
					IDSNWSPEAHCIGEK	Carbamidomethyl(C)@11		0.00696793	1741.78	871.897	1741.77	871.894	2	99
					QREEEYDNNIPQTISNR		missed R-E@2	0.00608894	2104.98	702.668	2104.98	702.666	3	99
					IKPYSSTILDR			0.00321012	1291.72	431.58	1291.71	431.578	3	99
					KQREEEYDNNIPQTISNR		missed K-Q@1; missed R-E@3	0.00792931	2233.08	559.277	2233.07	559.275	4	99

## Sheet: Sheet3
	FSPELQR			0.000285701	875.451	438.733	875.45	438.732	2	10	1.1.1.1571.5	1	17.3376	40759.5	99
	ILTYEEAIR			-0.00123607	1106.6	554.305	1106.6	554.306	2	10	1.1.1.1870.14	1	28.8634	32494.5	99
	FLEEYAIR			0.0119398	1039.55	520.78	1039.53	520.774	2	9	1.1.1.1952.7	1	32.0612	31275.2	96.87
	VGQAVNSSIIPSR			-1.04323e-05	1326.73	664.37	1326.73	664.37	2	23	1.1.1.1724.20	1	23.2744	30047.7	99
	KLEDIFFLKR		missed K-L@1; missed K-R@9	0.000546021	1307.76	436.928	1307.76	436.927	3	16	1.1.1.2112.4	1	38.2741	23382.2	99
	DVEQLIEDCASGK	Carbamidomethyl(C)@9		-0.00114628	1462.66	732.337	1462.66	732.338	2	22	1.1.1.2211.17	1	42.1877	21979.8	99
	VFSAGPQHFVVAFR			0.00146784	1560.82	521.281	1560.82	521.281	3	11	1.1.1.2107.6	1	38.0798	20953	99
	EVVYHGKEEYDKLR		missed K-E@7; missed K-L@12	0.00286693	1763.89	441.979	1763.88	441.978	4	13	1.1.1.1515.5	1	15.1532	17200.2	99
	VHNPLLSGLKK		missed K-K@10	-0.000499281	1204.73	402.584	1204.73	402.584	3	17	1.1.1.1618.6	1	19.1707	16978.8	99
	ISNVIFVDTLKDER		missed K-D@11	0.000354444	1647.88	550.302	1647.88	550.302	3	16	1.1.1.2090.11	1	37.4146	13974.8	99
	KLEDIFFLK		missed K-L@1	-0.000300587	1151.66	576.837	1151.66	576.837	2	15	1.1.1.2275.7	1	44.7091	13885.5	99
	IEIFHPEDGFEYPEESYIQR			-0.00067726	2497.14	833.388	2497.14	833.389	3	18	1.1.1.2310.17	1	46.0781	10572.4	99
	VYNWLNAVRPCDK	Carbamidomethyl(C)@11		-0.000135433	1633.8	545.608	1633.8	545.608	3	14	1.1.1.2106.5	1	38.0394	9420.39	99
	TTSPGFPYAQMK			0.000614905	1326.63	664.322	1326.63	664.321	2	15	1.1.1.1894.17	1	29.8092	8858.63	99
	ISNEVAVGTNVYSSDWER			0.000741126	2024.95	1013.48	2024.94	1013.48	2	22	1.1.1.2064.21	1	36.4258	8628.5	99
